# Supplementary material for: Atomic sawtooth-like metal films for vdW-layered single-crystal growth
Source: Nat Commun. 2024 Jul 11;15:5848. doi: 10.1038/s41467-024-50184-5 (PMC11239812; doi:10.1038/s41467-024-50184-5)
Supplement: Supplementary file 3 — Source Data [file 41467_2024_50184_MOESM3_ESM.xlsx]

## Sheet: Fig. 4b
Cu thickness (µm)	Number of Cu grain (per mm^2)	Standard error
30	8.33	2.52
65	2.67	0.58
80	1.67	0.58
90	1	0
100	1	0
110	1	0
127	1	0
254	1	0
381	1	0
508	1	0

## Sheet: Fig. 5g
Sample	PC-hBN/Cu foil		SC-hBN/Cu foil
	Oxygen intensity	Standard error	Oxygen intensity	Standard error
before oxdiation	1.11	0.14	1.12	0.14
after oxidation	9.73	1.79	1.46	0.12

## Sheet: Fig. S13b
x-axis	y-axis
1133.32	2.0115
1133.75	1.642
1134.19	1.50309
1134.62	1.41558
1135.06	1.37071
1135.49	1.34572
1135.93	1.32491
1136.36	1.30035
1136.79	1.27315
1137.23	1.24436
1137.66	1.23864
1138.1	1.20113
1138.53	1.18499
1138.97	1.18842
1139.4	1.19657
1139.84	1.21396
1140.27	1.22754
1140.71	1.24202
1141.14	1.26001
1141.57	1.26983
1142.01	1.27509
1142.44	1.28496
1142.88	1.29069
1143.31	1.29466
1143.74	1.30219
1144.18	1.31446
1144.61	1.33032
1145.05	1.3532
1145.48	1.37355
1145.91	1.39646
1146.35	1.40828
1146.78	1.4201
1147.21	1.42564
1147.65	1.42719
1148.08	1.41774
1148.52	1.41126
1148.95	1.40333
1149.38	1.40184
1149.82	1.39752
1150.25	1.39344
1150.68	1.39407
1151.12	1.39685
1151.55	1.3989
1151.98	1.40192
1152.42	1.41018
1152.85	1.4207
1153.28	1.42509
1153.71	1.42901
1154.15	1.43022
1154.58	1.43178
1155.01	1.43455
1155.44	1.43479
1155.88	1.43305
1156.31	1.4377
1156.74	1.44756
1157.18	1.46375
1157.61	1.47166
1158.04	1.47974
1158.47	1.48986
1158.91	1.50181
1159.34	1.50923
1159.77	1.51657
1160.2	1.52205
1160.64	1.53523
1161.07	1.54119
1161.5	1.54888
1161.93	1.55631
1162.36	1.56611
1162.8	1.56967
1163.23	1.57225
1163.66	1.56854
1164.09	1.57357
1164.53	1.57862
1164.96	1.58115
1165.39	1.58519
1165.82	1.58473
1166.25	1.58677
1166.68	1.58701
1167.11	1.58061
1167.55	1.56676
1167.98	1.55481
1168.41	1.54171
1168.84	1.52836
1169.27	1.51639
1169.71	1.50528
1170.14	1.50617
1170.57	1.50492
1171	1.50291
1171.43	1.50363
1171.86	1.5061
1172.29	1.51102
1172.72	1.52247
1173.15	1.52433
1173.59	1.53141
1174.02	1.53911
1174.45	1.54353
1174.88	1.55387
1175.31	1.56006
1175.74	1.56767
1176.17	1.57789
1176.6	1.58951
1177.03	1.60068
1177.46	1.61503
1177.89	1.62709
1178.32	1.63622
1178.75	1.63985
1179.18	1.63382
1179.62	1.63039
1180.05	1.62677
1180.48	1.62236
1180.91	1.62056
1181.34	1.62228
1181.77	1.62173
1182.2	1.6284
1182.63	1.62794
1183.06	1.62528
1183.49	1.62604
1183.92	1.62301
1184.35	1.61607
1184.78	1.6057
1185.21	1.58963
1185.64	1.57316
1186.07	1.56099
1186.5	1.54746
1186.93	1.53523
1187.36	1.52855
1187.79	1.52406
1188.22	1.53128
1188.64	1.53908
1189.08	1.53877
1189.5	1.5337
1189.93	1.53156
1190.36	1.52785
1190.79	1.52549
1191.22	1.51221
1191.65	1.50563
1192.08	1.50345
1192.51	1.49573
1192.94	1.48141
1193.37	1.46506
1193.8	1.45766
1194.23	1.45919
1194.65	1.4632
1195.08	1.46573
1195.51	1.46936
1195.94	1.47891
1196.37	1.49029
1196.8	1.49362
1197.23	1.4889
1197.66	1.47819
1198.08	1.47295
1198.51	1.46589
1198.94	1.4539
1199.37	1.44148
1199.8	1.43391
1200.23	1.43237
1200.66	1.42769
1201.08	1.42824
1201.51	1.44055
1201.94	1.46708
1202.37	1.49288
1202.8	1.51339
1203.22	1.53589
1203.65	1.56346
1204.08	1.5792
1204.51	1.59547
1204.94	1.6033
1205.37	1.60749
1205.79	1.61858
1206.22	1.62873
1206.65	1.63377
1207.08	1.6486
1207.5	1.66629
1207.93	1.6818
1208.36	1.69729
1208.79	1.7095
1209.21	1.72059
1209.64	1.73455
1210.07	1.7369
1210.5	1.72935
1210.92	1.7145
1211.35	1.70094
1211.78	1.68687
1212.21	1.66372
1212.63	1.63579
1213.06	1.62078
1213.49	1.60456
1213.91	1.58943
1214.34	1.57534
1214.77	1.55617
1215.19	1.54864
1215.62	1.54881
1216.05	1.53681
1216.48	1.52704
1216.9	1.52274
1217.33	1.52215
1217.76	1.5243
1218.18	1.52231
1218.61	1.51932
1219.03	1.51819
1219.46	1.52222
1219.89	1.52937
1220.31	1.53766
1220.74	1.54801
1221.17	1.56336
1221.59	1.5759
1222.02	1.58964
1222.44	1.60229
1222.87	1.61241
1223.3	1.61981
1223.72	1.63259
1224.15	1.63757
1224.58	1.64344
1225	1.64861
1225.43	1.64792
1225.85	1.64216
1226.28	1.63185
1226.71	1.61614
1227.13	1.61085
1227.56	1.60938
1227.98	1.61475
1228.41	1.62332
1228.83	1.6286
1229.26	1.63983
1229.68	1.64176
1230.11	1.63901
1230.53	1.63664
1230.96	1.62935
1231.39	1.61855
1231.81	1.61644
1232.24	1.61707
1232.66	1.6221
1233.09	1.62146
1233.51	1.61512
1233.94	1.60951
1234.36	1.61174
1234.79	1.61615
1235.21	1.61727
1235.64	1.62288
1236.06	1.62845
1236.49	1.63372
1236.91	1.63545
1237.33	1.64122
1237.76	1.64485
1238.18	1.64259
1238.61	1.64841
1239.03	1.65684
1239.46	1.66575
1239.88	1.67898
1240.31	1.68921
1240.73	1.69337
1241.16	1.69843
1241.58	1.69506
1242.01	1.69198
1242.43	1.69199
1242.85	1.69317
1243.28	1.68816
1243.7	1.68711
1244.12	1.68782
1244.55	1.68793
1244.97	1.68677
1245.4	1.68201
1245.82	1.6733
1246.25	1.65536
1246.67	1.64151
1247.09	1.63138
1247.52	1.622
1247.94	1.61603
1248.36	1.61563
1248.79	1.61016
1249.21	1.61385
1249.63	1.61573
1250.06	1.61404
1250.48	1.61148
1250.9	1.60843
1251.33	1.60122
1251.75	1.59876
1252.17	1.59886
1252.6	1.59953
1253.02	1.60086
1253.44	1.59896
1253.87	1.59386
1254.29	1.58749
1254.71	1.58374
1255.14	1.5763
1255.56	1.56701
1255.98	1.55944
1256.4	1.55322
1256.83	1.54588
1257.25	1.54396
1257.67	1.5478
1258.09	1.55252
1258.52	1.55877
1258.94	1.56368
1259.36	1.57682
1259.78	1.59291
1260.21	1.60617
1260.63	1.61506
1261.05	1.62251
1261.47	1.62431
1261.9	1.62316
1262.32	1.62205
1262.74	1.62304
1263.16	1.62351
1263.58	1.62745
1264.01	1.6354
1264.43	1.64442
1264.85	1.65551
1265.27	1.66224
1265.69	1.65881
1266.12	1.64865
1266.54	1.63122
1266.96	1.60896
1267.38	1.58881
1267.8	1.56906
1268.23	1.54365
1268.65	1.5251
1269.07	1.5111
1269.49	1.50526
1269.91	1.50499
1270.33	1.50652
1270.76	1.51217
1271.18	1.52335
1271.6	1.53287
1272.02	1.54803
1272.44	1.55361
1272.86	1.55783
1273.28	1.5616
1273.7	1.5661
1274.12	1.57157
1274.55	1.58267
1274.97	1.58543
1275.39	1.59507
1275.81	1.60213
1276.23	1.61121
1276.65	1.62165
1277.07	1.63467
1277.49	1.65203
1277.91	1.67403
1278.33	1.69155
1278.75	1.71035
1279.17	1.7249
1279.59	1.74131
1280.01	1.74894
1280.43	1.75067
1280.85	1.75257
1281.28	1.75671
1281.7	1.75888
1282.12	1.76177
1282.54	1.75337
1282.96	1.75178
1283.38	1.7517
1283.8	1.75347
1284.22	1.75354
1284.64	1.76112
1285.06	1.76604
1285.48	1.77707
1285.9	1.78576
1286.32	1.78284
1286.74	1.78245
1287.16	1.77864
1287.58	1.7719
1288	1.76997
1288.41	1.75863
1288.83	1.74811
1289.25	1.74502
1289.67	1.73423
1290.09	1.72971
1290.51	1.72917
1290.93	1.73278
1291.35	1.74641
1291.77	1.75853
1292.19	1.77734
1292.61	1.79931
1293.03	1.81847
1293.45	1.82816
1293.87	1.83362
1294.29	1.82611
1294.7	1.82041
1295.12	1.80965
1295.54	1.79431
1295.96	1.78311
1296.38	1.77545
1296.8	1.76645
1297.22	1.76928
1297.64	1.77079
1298.05	1.7774
1298.47	1.7913
1298.89	1.80214
1299.31	1.81512
1299.73	1.82518
1300.15	1.83062
1300.57	1.8372
1300.98	1.83548
1301.4	1.83023
1301.82	1.8241
1302.24	1.81764
1302.66	1.81476
1303.07	1.82316
1303.49	1.82647
1303.91	1.83773
1304.33	1.8525
1304.75	1.86639
1305.17	1.87561
1305.58	1.88166
1306	1.88334
1306.42	1.89023
1306.84	1.89103
1307.25	1.88782
1307.67	1.8871
1308.09	1.8837
1308.51	1.88243
1308.92	1.88023
1309.34	1.87365
1309.76	1.8662
1310.18	1.86282
1310.6	1.85831
1311.01	1.85664
1311.43	1.8612
1311.85	1.86014
1312.26	1.86301
1312.68	1.86625
1313.1	1.86555
1313.51	1.86141
1313.93	1.85689
1314.35	1.85085
1314.77	1.84337
1315.18	1.83107
1315.6	1.81346
1316.02	1.79745
1316.43	1.78032
1316.85	1.76317
1317.27	1.73773
1317.68	1.71887
1318.1	1.70372
1318.52	1.70031
1318.93	1.69498
1319.35	1.6956
1319.77	1.70168
1320.18	1.70608
1320.6	1.70643
1321.02	1.70711
1321.43	1.70399
1321.85	1.70794
1322.26	1.7122
1322.68	1.71531
1323.1	1.72576
1323.51	1.73926
1323.93	1.75165
1324.35	1.76789
1324.76	1.78185
1325.18	1.79215
1325.59	1.80372
1326.01	1.81948
1326.43	1.82772
1326.84	1.84098
1327.26	1.84764
1327.67	1.85571
1328.09	1.86383
1328.5	1.86979
1328.92	1.87371
1329.33	1.88931
1329.75	1.89942
1330.17	1.91377
1330.58	1.91659
1331	1.9196
1331.41	1.91879
1331.83	1.91117
1332.24	1.89228
1332.66	1.88408
1333.07	1.87521
1333.49	1.86809
1333.9	1.87124
1334.32	1.88282
1334.73	1.89678
1335.15	1.92237
1335.56	1.93292
1335.98	1.94054
1336.39	1.94808
1336.81	1.9476
1337.22	1.94445
1337.64	1.94328
1338.05	1.93041
1338.46	1.92391
1338.88	1.91953
1339.29	1.92141
1339.71	1.92014
1340.12	1.91632
1340.54	1.91589
1340.95	1.92663
1341.37	1.9369
1341.78	1.9453
1342.19	1.95622
1342.61	1.96957
1343.02	1.98104
1343.44	1.99139
1343.85	1.9965
1344.27	2.0069
1344.68	2.02039
1345.09	2.03462
1345.51	2.04985
1345.92	2.06835
1346.33	2.08587
1346.75	2.11067
1347.16	2.13402
1347.58	2.1576
1347.99	2.17969
1348.4	2.20433
1348.82	2.23649
1349.23	2.26572
1349.64	2.29265
1350.06	2.31798
1350.47	2.34456
1350.88	2.37598
1351.3	2.40632
1351.71	2.42921
1352.12	2.45783
1352.54	2.48918
1352.95	2.52622
1353.36	2.56775
1353.78	2.61052
1354.19	2.65798
1354.6	2.71459
1355.01	2.7693
1355.43	2.8274
1355.84	2.89083
1356.25	2.95317
1356.67	3.01977
1357.08	3.09287
1357.49	3.16301
1357.9	3.24266
1358.32	3.32609
1358.73	3.41294
1359.14	3.50382
1359.55	3.5964
1359.97	3.68745
1360.38	3.78608
1360.79	3.8865
1361.2	3.97918
1361.62	4.06734
1362.03	4.1583
1362.44	4.24904
1362.85	4.34257
1363.26	4.4356
1363.68	4.53165
1364.09	4.63057
1364.5	4.7292
1364.91	4.82981
1365.32	4.93236
1365.73	5.0332
1366.15	5.13666
1366.56	5.23379
1366.97	5.33137
1367.38	5.42215
1367.79	5.50422
1368.21	5.57115
1368.62	5.63174
1369.03	5.68239
1369.44	5.72443
1369.85	5.76056
1370.26	5.78803
1370.67	5.80554
1371.09	5.82077
1371.5	5.82282
1371.91	5.80896
1372.32	5.78216
1372.73	5.7422
1373.14	5.69393
1373.55	5.63652
1373.96	5.56625
1374.37	5.48952
1374.78	5.40751
1375.2	5.31883
1375.61	5.22282
1376.02	5.12004
1376.43	5.0159
1376.84	4.90883
1377.25	4.79659
1377.66	4.67925
1378.07	4.56138
1378.48	4.44547
1378.89	4.34074
1379.3	4.23467
1379.71	4.12899
1380.12	4.02924
1380.53	3.94067
1380.94	3.86047
1381.35	3.78144
1381.76	3.70152
1382.17	3.62692
1382.58	3.55476
1383	3.48458
1383.41	3.41144
1383.82	3.34371
1384.23	3.27991
1384.64	3.22298
1385.04	3.16955
1385.45	3.12723
1385.86	3.08644
1386.27	3.05229
1386.68	3.01704
1387.09	2.98519
1387.5	2.94858
1387.91	2.91596
1388.32	2.8847
1388.73	2.86048
1389.14	2.8294
1389.55	2.79876
1389.96	2.7726
1390.37	2.74936
1390.78	2.71917
1391.19	2.69064
1391.6	2.66706
1392.01	2.65491
1392.42	2.64143
1392.83	2.62592
1393.23	2.61094
1393.64	2.60014
1394.05	2.5839
1394.46	2.56382
1394.87	2.54429
1395.28	2.52688
1395.69	2.50949
1396.1	2.49071
1396.51	2.47329
1396.91	2.45854
1397.32	2.44477
1397.73	2.43173
1398.14	2.42202
1398.55	2.41532
1398.96	2.41149
1399.36	2.41456
1399.77	2.41345
1400.18	2.4047
1400.59	2.39262
1401	2.37933
1401.41	2.3629
1401.81	2.34318
1402.22	2.31857
1402.63	2.30174
1403.04	2.29252
1403.45	2.28203
1403.86	2.26981
1404.26	2.26211
1404.67	2.25825
1405.08	2.25468
1405.49	2.24479
1405.89	2.23443
1406.3	2.22592
1406.71	2.21963
1407.12	2.20711
1407.52	2.18943
1407.93	2.16804
1408.34	2.15882
1408.75	2.14597
1409.15	2.133
1409.56	2.12262
1409.97	2.11671
1410.38	2.11968
1410.78	2.12873
1411.19	2.13098
1411.6	2.1307
1412	2.12848
1412.41	2.12478
1412.82	2.12332
1413.23	2.12169
1413.63	2.11832
1414.04	2.1178
1414.45	2.12851
1414.85	2.14034
1415.26	2.14833
1415.67	2.15636
1416.07	2.16808
1416.48	2.18561
1416.89	2.18891
1417.3	2.19005
1417.7	2.19385
1418.11	2.19839
1418.51	2.20261
1418.92	2.19923
1419.33	2.18597
1419.73	2.18638
1420.14	2.1894
1420.55	2.19189
1420.95	2.1977
1421.36	2.20013
1421.77	2.20322
1422.17	2.20421
1422.58	2.20877
1422.98	2.19881
1423.39	2.18651
1423.8	2.17258
1424.2	2.16039
1424.61	2.1477
1425.01	2.14105
1425.42	2.13174
1425.82	2.13505
1426.23	2.14397
1426.63	2.15173
1427.04	2.16065
1427.45	2.16982
1427.85	2.17853
1428.26	2.18547
1428.66	2.18918
1429.07	2.19291
1429.47	2.19941
1429.88	2.19879
1430.28	2.19776
1430.69	2.2048
1431.1	2.20447
1431.5	2.19952
1431.9	2.19407
1432.31	2.18779
1432.72	2.1869
1433.12	2.18329
1433.53	2.17
1433.93	2.16463
1434.33	2.1613
1434.74	2.15229
1435.15	2.14999
1435.55	2.14596
1435.95	2.14681
1436.36	2.15592
1436.76	2.15769
1437.17	2.16034
1437.57	2.16049
1437.98	2.15339
1438.38	2.14483
1438.79	2.1355
1439.19	2.11343
1439.59	2.09324
1440	2.07505
1440.4	2.06798
1440.81	2.05906
1441.21	2.0551
1441.62	2.04611
1442.02	2.03635
1442.42	2.0279
1442.83	2.01683
1443.23	1.99443
1443.64	1.96658
1444.04	1.93896
1444.44	1.91466
1444.85	1.8958
1445.25	1.88242
1445.65	1.86457
1446.06	1.84848
1446.46	1.83839
1446.87	1.82634
1447.27	1.80962
1447.67	1.79792
1448.08	1.78287
1448.48	1.77484
1448.88	1.76326
1449.29	1.75415
1449.69	1.73917
1450.09	1.73778
1450.5	1.7359
1450.9	1.73558
1451.3	1.73261
1451.71	1.73639
1452.11	1.7409
1452.51	1.74407
1452.91	1.73754
1453.32	1.72521
1453.72	1.70711
1454.12	1.69141
1454.53	1.68076
1454.93	1.66798
1455.33	1.66794
1455.73	1.67242
1456.14	1.67295
1456.54	1.67946
1456.94	1.68898
1457.34	1.69204
1457.75	1.6957
1458.15	1.69545
1458.55	1.69235
1458.95	1.69305
1459.36	1.69087
1459.76	1.68235
1460.16	1.67427
1460.56	1.66441
1460.97	1.65362
1461.37	1.64538
1461.77	1.6437
1462.17	1.63787
1462.57	1.63663
1462.98	1.63128
1463.38	1.62911
1463.78	1.62663
1464.18	1.62431
1464.58	1.61955
1464.98	1.62091
1465.39	1.61308
1465.79	1.60746
1466.19	1.59998
1466.59	1.5884
1466.99	1.57047
1467.39	1.55757
1467.79	1.54657
1468.2	1.5458
1468.6	1.55012
1469	1.56095
1469.4	1.57689
1469.8	1.59454
1470.2	1.6027
1470.6	1.61338
1471.01	1.62029
1471.41	1.63172
1471.81	1.63368
1472.21	1.63395
1472.61	1.63657
1473.01	1.64667
1473.41	1.64588
1473.81	1.65372
1474.21	1.6589
1474.61	1.66892
1475.01	1.68389
1475.42	1.70445
1475.82	1.72115
1476.22	1.74332
1476.62	1.7596
1477.02	1.77115
1477.42	1.77969
1477.82	1.78753
1478.22	1.79261
1478.62	1.79532
1479.02	1.79534
1479.42	1.79494
1479.82	1.79686
1480.22	1.80428
1480.62	1.8114
1481.02	1.81444
1481.42	1.81481
1481.82	1.8228
1482.22	1.82531
1482.62	1.82813
1483.02	1.8303
1483.42	1.82728
1483.82	1.8227
1484.22	1.8213
1484.62	1.81521
1485.02	1.81014
1485.42	1.80727
1485.82	1.80419
1486.22	1.80479
1486.62	1.80435
1487.02	1.80856
1487.42	1.81491
1487.82	1.8227
1488.21	1.82679
1488.61	1.83018
1489.01	1.8277
1489.41	1.8297
1489.81	1.83974
1490.21	1.84552
1490.61	1.8558
1491.01	1.86296
1491.41	1.86555
1491.81	1.87855
1492.21	1.88852
1492.61	1.89009
1493.01	1.89455
1493.4	1.90035
1493.8	1.90866
1494.2	1.91622
1494.6	1.91224
1495	1.91169
1495.4	1.91061
1495.8	1.91006
1496.19	1.91057
1496.59	1.90771
1496.99	1.90703
1497.39	1.91401
1497.79	1.92658
1498.19	1.93348
1498.58	1.94406
1498.98	1.94251
1499.38	1.95054
1499.78	1.96036
1500.18	1.96817
1500.58	1.97204
1500.97	1.98205
1501.37	1.98667
1501.77	1.99595
1502.17	2.00096
1502.56	2.00975
1502.96	2.02425
1503.36	2.04076
1503.76	2.05227
1504.16	2.05892
1504.55	2.06201
1504.95	2.06811
1505.35	2.06965
1505.75	2.06315
1506.14	2.04543
1506.54	2.03289
1506.94	2.02188
1507.34	2.02044
1507.73	2.01261
1508.13	2.00687
1508.53	2.00059
1508.93	2.00381
1509.32	1.99865
1509.72	1.99251
1510.12	1.98129
1510.51	1.97006
1510.91	1.95305
1511.31	1.93535
1511.71	1.91424
1512.1	1.90056
1512.5	1.89517
1512.9	1.89484
1513.29	1.8975
1513.69	1.90374
1514.09	1.91483
1514.48	1.92537
1514.88	1.93183
1515.28	1.93474
1515.67	1.93426
1516.07	1.93329
1516.47	1.93392
1516.86	1.93342
1517.26	1.93452
1517.65	1.94629
1518.05	1.96172
1518.45	1.97409
1518.84	1.98953
1519.24	2.00489
1519.64	2.01651
1520.03	2.0249
1520.43	2.02449
1520.82	2.01923
1521.22	2.01707
1521.61	2.00869
1522.01	1.99428
1522.41	1.98191
1522.8	1.97121
1523.2	1.96335
1523.59	1.95526
1523.99	1.94766
1524.39	1.94099
1524.78	1.93735
1525.18	1.93551
1525.57	1.936
1525.97	1.93067
1526.36	1.9231
1526.76	1.91597
1527.15	1.90608
1527.55	1.8956
1527.95	1.88707
1528.34	1.87816
1528.74	1.87575
1529.13	1.87742
1529.52	1.87656
1529.92	1.88274
1530.32	1.89678
1530.71	1.90593
1531.11	1.91834
1531.5	1.92578
1531.89	1.93377
1532.29	1.93888
1532.69	1.94211
1533.08	1.94349
1533.47	1.94603
1533.87	1.93735
1534.26	1.93119
1534.66	1.92753
1535.05	1.93245
1535.45	1.9416
1535.84	1.94939
1536.24	1.96049
1536.63	1.97967
1537.03	1.99521
1537.42	2.00909
1537.81	2.01306
1538.21	2.01139
1538.6	2.00881
1539	2.00942
1539.39	2.00927
1539.78	2.01263
1540.18	2.01731
1540.57	2.02854
1540.97	2.04184
1541.36	2.05132
1541.75	2.05446
1542.15	2.06128
1542.54	2.06674
1542.93	2.06869
1543.33	2.06617
1543.72	2.0622
1544.11	2.05851
1544.51	2.05633
1544.9	2.05166
1545.3	2.05203
1545.69	2.05208
1546.08	2.05922
1546.48	2.0689
1546.87	2.0792
1547.26	2.09343
1547.66	2.10706
1548.05	2.12416
1548.44	2.14099
1548.84	2.15457
1549.23	2.16569
1549.62	2.18436
1550.02	2.2084
1550.41	2.23228
1550.8	2.25075
1551.19	2.27047
1551.59	2.29703
1551.98	2.30298
1552.37	2.3106
1552.76	2.33565
1553.16	2.36337
1553.55	2.3991
1553.94	2.4296
1554.34	2.44941
1554.73	2.45484
1555.12	2.4545
1555.51	2.39929
1555.91	2.34645
1556.3	2.18677

## Sheet: Fig. S15b
x-axis	y-axis
-32.91	398
-30.627	376.089
-28.345	363.253
-26.063	353.867
-23.782	351.496
-21.502	352.674
-19.222	384.133
-16.943	470.489
-14.664	654.333
-12.386	950.4
-10.108	1297.49
-7.831	1629.04
-5.555	1908.49
-3.279	2091.09
-1.004	2154.76
1.271	2136.87
3.545	2053.4
5.819	1871.09
8.092	1575.56
10.365	1229.71
12.637	898.644
14.908	620.422
17.179	436.756
19.45	366.267
21.719	351.267
23.989	348.111
26.257	348.667
28.525	352.222
30.793	357.6
33.06	363.844
35.326	369.044
37.592	375.222
39.857	382.667
42.122	390.178
44.386	397.844
46.65	404.867
48.913	410.533
51.176	414.889
53.438	418.578
55.699	423.911
57.96	431.222
60.22	438.111
62.48	445.2
64.739	452.178
66.998	458.711
69.256	464.422
71.513	469.178
73.77	473.444
76.026	477
78.282	478.289
80.538	479.444
82.792	480.533
85.046	481.089
87.3	480.178
89.553	479.289
91.805	480.022
94.057	482.356
96.309	483.889
98.559	487.622
100.81	490.4
103.059	492.067
105.309	492.178
107.557	492.911
109.805	493.133
112.053	492.289
114.299	489.556
116.546	487.378
118.792	484.133
121.037	481.6
123.281	479.622
125.525	479.156
127.769	480.044
130.012	482.311
132.254	483.667
134.496	486.178
136.738	488.4
138.978	488.667
141.219	487.422
143.458	486.156
145.697	486.422
147.936	485.867
150.174	485.578
152.411	487.467
154.648	490.667
156.884	492.356
159.12	495.733
161.355	499.244
163.59	501.933
165.824	500.844
168.057	500.222
170.29	498.644
172.523	497.2
174.755	494.156
176.986	492.467
179.217	488.422
181.447	484.178
183.676	479.022
185.905	474.978
188.134	472.467
190.362	472.378
192.589	472.156
194.816	473.378
197.042	475.733
199.268	477.711
201.493	479.733
203.718	482.333
205.942	485.689
208.165	487.089
210.388	487.822
212.61	489.689
214.832	490.778
217.053	491.422
219.274	495.133
221.494	501.8
223.714	509.089
225.933	517.667
228.151	527.2
230.369	536.111
232.587	540.844
234.803	543.667
237.02	546.467
239.235	548.089
241.45	547.022
243.665	546.711
245.879	546.6
248.092	545.778
250.305	544.156
252.518	546.111
254.729	550.533
256.941	554.356
259.151	558.578
261.361	562.556
263.571	566.778
265.78	569.244
267.988	572.6
270.196	576.756
272.404	580.578
274.61	582.289
276.817	584.689
279.022	585.911
281.227	588.711
283.432	593.644
285.636	599.8
287.839	608.867
290.042	620.933
292.245	631.467
294.446	642.422
296.648	652.378
298.848	657.222
301.048	658.978
303.248	657.444
305.447	653.533
307.645	645.467
309.843	635.244
312.041	623.844
314.237	610.933
316.434	597.689
318.629	589.511
320.824	582.889
323.019	578.178
325.213	574.689
327.406	571.867
329.599	567.556
331.792	565.556
333.983	563.733
336.174	562.556
338.365	560.178
340.555	558.356
342.745	553.733
344.934	550.533
347.122	548.156
349.31	547.356
351.497	546.133
353.684	548.178
355.87	548.867
358.056	550.978
360.241	552.556
362.426	555.289
364.61	557.044
366.793	558.533
368.976	559.111
371.158	558.533
373.34	554.689
375.521	549.622
377.702	543.644
379.882	537.644
382.062	531.911
384.241	526.6
386.419	521.222
388.597	515.244
390.774	509.867
392.951	505.378
395.127	503.378
397.303	502.844
399.478	503.267
401.653	502.822
403.827	502.644
406	500.933
408.173	499.689
410.346	498.867
412.517	498.8
414.689	499.222
416.859	499.8
419.029	498.822
421.199	497.822
423.368	495.933
425.536	493.4
427.704	491.489
429.872	490.511
432.039	488.422
434.205	485.4
436.371	480.511
438.536	476.222
440.7	471
442.864	466.667
445.028	463.156
447.191	458.533
449.353	452.044
451.515	446.156
453.676	440.333
455.837	436.689
457.997	435.978
460.157	435.889
462.316	437.933
464.474	441.133
466.632	445.711
468.79	450.689
470.946	458.178
473.103	466.356
475.258	475.689
477.414	484.044
479.568	494.089
481.722	501.822
483.876	509.711
486.029	517.733
488.181	529.067
490.333	545.978
492.484	570.089
494.635	603.978
496.785	653.733
498.935	732.422
501.084	870.644
503.233	1134.27
505.381	1603.8
507.528	2349.18
509.675	3323.82
511.821	4407.27
513.967	5449.33
516.112	6320.56
518.257	6904.87
520.401	7186.87
522.545	7183.04
524.688	6887.04
526.83	6262.29
528.972	5374.89
531.113	4352
533.254	3344.16
535.394	2479.56
537.534	1860.87
539.673	1475.07
541.812	1244.91
543.95	1096.4
546.087	993.489
548.224	915.622
550.361	854.889
552.497	807.822
554.632	769.422
556.767	740.489
558.901	717.422
561.034	699.089
563.167	683.111
565.3	670
567.432	657.156
569.563	647.156
571.694	634.778
573.825	622.489
575.954	611
578.084	602.578
580.212	593.822
582.34	586.822
584.468	580.622
586.595	575.244
588.721	567.867
590.847	563.289
592.973	558.822
595.097	556.178
597.222	552.6
599.345	550.333
601.468	547.6
603.591	547
605.713	547.622
607.835	551.422
609.955	555.8
612.076	560.133
614.196	563.889
616.315	568.133
618.434	569.822
620.552	569
622.67	567.156
624.787	562.933
626.903	554.911
629.019	548
631.135	543.911
633.249	539.667
635.364	536.133
637.478	535.067
639.591	535.889
641.703	536.511
643.816	539.311
645.927	543.644
648.038	544.511
650.149	542.578
652.259	541.378
654.368	539.8
656.477	539.622
658.585	541.356
660.693	543.822
662.8	544.422
664.907	545.067
667.013	545.667
669.118	546.978
671.223	546.711
673.328	545.444
675.431	540.356
677.535	532.511
679.637	524.111
681.74	515.778
683.841	507.533
685.943	502.533
688.043	497.911
690.143	493.222
692.243	489.911
694.341	487.644
696.44	485.578
698.538	484.333
700.635	484.4
702.732	484.556
704.828	484.911
706.923	484.822
709.019	485.556
711.113	485.489
713.207	484.444
715.3	482.244
717.393	479.289
719.486	475.111
721.577	471.378
723.669	467.311
725.759	465.2
727.85	463.667
729.939	462.889
732.028	463.267
734.117	465.933
736.205	467.289
738.292	467.822
740.379	467.933
742.465	467.089
744.551	465.089
746.636	463.489
748.721	463.333
750.805	463.6
752.888	464.133
754.971	464.933
757.054	466.022
759.136	466.489
761.217	466.844
763.298	467.489
765.378	468.044
767.458	467.578
769.537	466.289
771.616	463.978
773.694	461.422
775.771	459.889
777.848	462.022
779.924	464.533
782	467.6
784.076	470.511
786.15	473.8
788.225	474.822
790.298	477.422
792.372	481.822
794.444	486.289
796.516	488.067
798.588	491.289
800.659	493.356
802.729	494.4
804.799	495.711
806.868	499.622
808.937	503.444
811.005	507.444
813.073	510.822
815.14	513.111
817.206	511.489
819.272	508.178
821.338	504.333
823.403	500
825.467	493.667
827.531	488.644
829.594	484.067
831.657	479.578
833.719	475.8
835.781	477
837.842	479.511
839.902	482.622
841.962	486.956
844.022	493.111
846.081	495.311
848.139	498.311
850.197	501.356
852.254	504.111
854.311	502.844
856.367	501.867
858.423	500.089
860.478	496.6
862.532	492.844
864.586	492.689
866.64	491.756
868.693	489.244
870.745	487.622
872.797	488.044
874.848	490.378
876.899	493.022
878.949	498.267
880.999	504.2
883.048	507.756
885.096	508.133
887.144	511.978
889.192	515.133
891.238	517.844
893.285	519.178
895.331	522.578
897.376	524.778
899.421	525.489
901.465	525.822
903.508	528.667
905.551	529.578
907.594	529.111
909.636	529.067
911.677	529.644
913.718	529.578
915.759	529.067
917.798	533.489
919.838	542.667
921.876	556.311
923.914	576.778
925.952	606.644
927.989	642.2
930.026	684.978
932.062	731.556
934.097	779.133
936.132	824.489
938.166	866.533
940.2	901.378
942.233	928.644
944.266	950.044
946.298	965
948.33	969.578
950.361	970.267
952.391	969.111
954.421	965.911
956.451	962.756
958.48	963.222
960.508	963.889
962.536	961.289
964.563	961.689
966.59	964.067
968.616	964.689
970.642	964.511
972.667	966.356
974.691	964.667
976.715	959.978
978.739	954.578
980.762	947.133
982.784	932.6
984.806	911.222
986.827	884.511
988.848	854.067
990.868	818.6
992.888	783.689
994.907	748.378
996.926	713.289
998.944	680.978
1000.96	652.556
1002.98	628.756
1004.99	611.044
1007.01	595.911
1009.03	581.844
1011.04	568.556
1013.05	557.8
1015.07	547.111
1017.08	535.622
1019.09	524.778
1021.11	516.044
1023.12	505.689
1025.13	496.156
1027.14	488.756
1029.15	481.4
1031.16	472.4
1033.17	463.733
1035.17	455.289
1037.18	446.933
1039.19	438.667
1041.2	432.089
1043.2	427.622
1045.21	422.889
1047.21	419.489
1049.22	416.933
1051.22	414.489
1053.22	412.422
1055.23	412.044
1057.23	412.467
1059.23	413.133
1061.23	413.489
1063.23	414.933
1065.23	414.889
1067.23	413.733
1069.23	413.311
1071.23	413.6
1073.23	412.4
1075.23	410.933
1077.22	409.356
1079.22	407.889
1081.21	406.178
1083.21	404.978
1085.2	405.489
1087.2	408.733
1089.19	412.533
1091.19	414.822
1093.18	417
1095.17	418.444
1097.16	418.067
1099.15	415.2
1101.14	415.089
1103.13	414.178
1105.12	411.6
1107.11	407.978
1109.1	406.511
1111.09	404.178
1113.07	403.644
1115.06	404.422
1117.05	407.578
1119.03	408.911
1121.02	410.578
1123	410.867
1124.99	410.689
1126.97	408.733
1128.95	408.4
1130.93	407.133
1132.92	404.689
1134.9	402.978
1136.88	402.689
1138.86	401.889
1140.84	403.578
1142.82	408.444
1144.8	413.6
1146.77	416.711
1148.75	419.822
1150.73	421.111
1152.7	420.111
1154.68	417.689
1156.65	416.778
1158.63	414.111
1160.6	409.489
1162.58	405.156
1164.55	401.822
1166.52	397.444
1168.49	395.844
1170.47	396.711
1172.44	398.422
1174.41	399.467
1176.38	400.067
1178.35	401.467
1180.32	402.2
1182.28	402.333
1184.25	402.867
1186.22	403.844
1188.18	401.556
1190.15	398.844
1192.12	396.467
1194.08	394.778
1196.05	392.2
1198.01	391.356
1199.97	392.311
1201.94	393.8
1203.9	395.156
1205.86	398.444
1207.82	401.844
1209.78	402.8
1211.74	402.933
1213.7	403.133
1215.66	403.267
1217.62	401.6
1219.58	400.889
1221.54	400.489
1223.49	401.578
1225.45	402.089
1227.4	405.689
1229.36	408.6
1231.31	410.222
1233.27	409.8
1235.22	410.156
1237.17	408.867
1239.13	407.622
1241.08	406.222
1243.03	404.489
1244.98	401.244
1246.93	400.022
1248.88	401.044
1250.83	402.978
1252.78	405
1254.73	409.844
1256.68	413.467
1258.62	415.6
1260.57	418.511
1262.52	421.711
1264.46	423.089
1266.41	422.644
1268.35	422.711
1270.3	422.933
1272.24	421.556
1274.18	419
1276.12	416.733
1278.07	414.022
1280.01	411.556
1281.95	410.178
1283.89	409.844
1285.83	410.311
1287.77	410.378
1289.71	409.289
1291.64	410.511
1293.58	413.267
1295.52	415.844
1297.46	418.622
1299.39	422.356
1301.33	425.6
1303.26	426.822
1305.2	428.244
1307.13	429.111
1309.06	428.889
1311	425.911
1312.93	422.511
1314.86	417.711
1316.79	412.444
1318.72	406.133
1320.65	402.244
1322.58	399.333
1324.51	399
1326.44	398.933
1328.37	401.956
1330.3	405.444
1332.22	410.067
1334.15	414.711
1336.07	422.111
1338	428.089
1339.92	432.644
1341.85	436.422
1343.77	439.356
1345.69	440.467
1347.62	441.311
1349.54	441.956
1351.46	440.267
1353.38	437.867
1355.3	434.156
1357.22	430.889
1359.14	428.022
1361.06	427.756
1362.98	426.844
1364.9	426.933
1366.81	427.556
1368.73	429.267
1370.65	430.156
1372.56	432
1374.48	433.533
1376.39	432.244
1378.31	429.378
1380.22	426.867
1382.13	424.911
1384.05	422.067
1385.96	420.222
1387.87	418.578
1389.78	415.822
1391.69	412.756
1393.6	411.8
1395.51	411.622
1397.42	411.2
1399.33	410.511
1401.23	410.044
1403.14	409.467
1405.05	408.6
1406.95	408.4
1408.86	408.956
1410.76	408.667
1412.67	407.4
1414.57	405.933
1416.48	404.844
1418.38	403.422
1420.28	403.022
1422.18	402.733
1424.08	403.511
1425.98	404.444
1427.88	406.267
1429.78	407.356
1431.68	408.756
1433.58	408.267
1435.48	407.311
1437.38	405.867
1439.27	405.756
1441.17	405.867
1443.07	407.711
1444.96	409.844
1446.86	413.622
1448.75	416.556
1450.64	420.244
1452.54	423.533
1454.43	425.956
1456.32	425.178
1458.21	424.111
1460.11	420.978
1462	418
1463.89	414.089
1465.78	412.178
1467.66	410.444
1469.55	409.467
1471.44	408.356
1473.33	409.156
1475.22	409
1477.1	408.911
1478.99	407.822
1480.87	407.467
1482.76	406.533
1484.64	406.622
1486.53	407.044
1488.41	407.156
1490.29	406.022
1492.17	406.622
1494.06	406.444
1495.94	406.156
1497.82	406.489
1499.7	407.889
1501.58	407.356
1503.46	407.244
1505.33	407.667
1507.21	408.911
1509.09	407.089
1510.97	404.911
1512.84	403.556
1514.72	401.111
1516.59	397.756
1518.47	398.044
1520.34	398.467
1522.22	398.4
1524.09	399.222
1525.96	403.022
1527.83	406.933
1529.7	411.4
1531.58	414.644
1533.45	417.511
1535.32	416.756
1537.19	414.711
1539.05	413.244
1540.92	412.022
1542.79	409.978
1544.66	409.911
1546.53	410.444
1548.39	411.956
1550.26	414.978
1552.12	419.6
1553.99	425.889
1555.85	432.2
1557.71	440.111
1559.58	450
1561.44	460.378
1563.3	471.644
1565.16	488.444
1567.02	506.244
1568.88	530.356
1570.74	561.044
1572.6	598.489
1574.46	644.111
1576.32	699.267
1578.18	760.333
1580.04	826.578
1581.89	891.6
1583.75	949.333
1585.6	993.467
1587.46	1019.09
1589.31	1024.29
1591.17	1007.24
1593.02	968.044
1594.87	911.956
1596.73	842.556
1598.58	764.467
1600.43	688.333
1602.28	618.911
1604.13	560.622
1605.98	515.244
1607.83	482.178
1609.68	459.311
1611.53	443.067
1613.38	431.689
1615.22	425.444
1617.07	420.711
1618.91	415.822
1620.76	411.733
1622.61	408.2
1624.45	403.4
1626.29	399.8
1628.14	399.2
1629.98	398.867
1631.82	397.022
1633.66	395.511
1635.51	393.644
1637.35	391.111
1639.19	389.289
1641.03	387.8
1642.87	385.356
1644.71	383.867
1646.54	382.4
1648.38	381.867
1650.22	382.333
1652.06	384.244
1653.89	385.378
1655.73	386.022
1657.56	386.578
1659.4	387.2
1661.23	386.622
1663.06	386.556
1664.9	387.333
1666.73	389.2
1668.56	390.356
1670.39	391.867
1672.22	391.622
1674.05	389.978
1675.88	386.911
1677.71	384.422
1679.54	381.511
1681.37	380.044
1683.2	378.267
1685.03	376.711
1686.85	375.356
1688.68	375.444
1690.5	375.578
1692.33	378.422
1694.15	380.622
1695.98	383.8
1697.8	386.222
1699.62	388.933
1701.45	390.467
1703.27	391.244
1705.09	391.356
1706.91	392.667
1708.73	393.089
1710.55	393
1712.37	393.156
1714.19	392.489
1716.01	390.356
1717.83	388.289
1719.64	386.511
1721.46	386.022
1723.28	385.422
1725.09	384.044
1726.91	383.244
1728.72	381.222
1730.54	378.311
1732.35	376.244
1734.16	374.867
1735.97	374.689
1737.79	374.8
1739.6	375.511
1741.41	376.444
1743.22	377.6
1745.03	377.133
1746.84	376.489
1748.65	374.489
1750.45	372.533
1752.26	370.622
1754.07	368.933
1755.88	367.711
1757.68	368.6
1759.49	369.378
1761.29	372.022
1763.1	376.044
1764.9	381.178
1766.71	384.244
1768.51	386.489
1770.31	387.133
1772.11	386.467
1773.92	383.378
1775.72	380.378
1777.52	377.178
1779.32	373.156
1781.12	369.422
1782.92	368.156
1784.71	367.133
1786.51	365.867
1788.31	365.511
1790.11	365.356
1791.9	363.911
1793.7	362.733
1795.49	362.444
1797.29	362.2
1799.08	361.311
1800.88	360.6
1802.67	361
1804.46	360.533
1806.25	360.267
1808.05	362.111
1809.84	364.089
1811.63	364.578
1813.42	365.556
1815.21	366.556
1817	366.267
1818.79	367.156
1820.57	369.689
1822.36	372.222
1824.15	373.356
1825.93	374.889
1827.72	376.156
1829.51	375.556
1831.29	374.733
1833.07	375.133
1834.86	374
1836.64	371.333
1838.42	369.556
1840.21	368.467
1841.99	366.444
1843.77	365.067
1845.55	365.556
1847.33	366.311
1849.11	365.778
1850.89	365.622
1852.67	366.733
1854.44	365.2
1856.22	364.111
1858	364.622
1859.78	365.422
1861.55	364.867
1863.33	364.378
1865.1	364.444
1866.88	364.644
1868.65	364.467
1870.42	366
1872.2	368.533
1873.97	369.044
1875.74	369.8
1877.51	370.178
1879.28	370.667
1881.05	370.733
1882.82	371.756
1884.59	371.644
1886.36	372.222
1888.13	372.356
1889.9	373.511
1891.66	373.333
1893.43	374.311
1895.2	375.556
1896.96	377.267
1898.73	378.178
1900.49	380.2
1902.26	381.311
1904.02	380.756
1905.78	379.711
1907.55	378.711
1909.31	378.622
1911.07	377.6
1912.83	376.133
1914.59	373.822
1916.35	371.933
1918.11	369.222
1919.87	367.044
1921.63	366.267
1923.39	366.889
1925.14	365.711
1926.9	365.489
1928.66	367.267
1930.41	369.178
1932.17	369.667
1933.92	371.244
1935.68	373
1937.43	372.889
1939.18	372.089
1940.94	373.089
1942.69	373.489
1944.44	371.422
1946.19	370.022
1947.94	369.867
1949.69	368.644
1951.44	367.822
1953.19	367.956
1954.94	367.467
1956.69	365.556
1958.43	365.089
1960.18	366.311
1961.93	368.2
1963.67	369.756
1965.42	371.667
1967.16	371.444
1968.91	370.711
1970.65	370.378
1972.4	370.756
1974.14	369.244
1975.88	367.467
1977.62	364.156
1979.37	360.444
1981.11	357.756
1982.85	357.422
1984.59	357.733
1986.33	359.733
1988.06	361.089
1989.8	362.289
1991.54	363.933
1993.28	365.422
1995.01	365.8
1996.75	366.178
1998.49	365.8
2000.22	364.622
2001.95	362.556
2003.69	361.2
2005.42	360.533
2007.16	359.556
2008.89	360.267
2010.62	363.756
2012.35	367.733
2014.08	371.933
2015.81	376.933
2017.54	380.756
2019.27	384.244
2021	387.133
2022.73	389.711
2024.46	390.489
2026.19	391.022
2027.91	389.133
2029.64	386.733
2031.37	383.289
2033.09	382.267
2034.82	379.489
2036.54	377.044
2038.26	375.133
2039.99	374.467
2041.71	371.022
2043.43	370.222
2045.15	369.889
2046.88	369.689
2048.6	367.667
2050.32	367.067
2052.04	365.844
2053.76	364.511
2055.47	363.267
2057.19	363.022
2058.91	361.378
2060.63	361.089
2062.34	360.578
2064.06	359.867
2065.78	360.467
2067.49	363.2
2069.2	364.467
2070.92	365.467
2072.63	367.422
2074.35	369.089
2076.06	368.556
2077.77	367.822
2079.48	367.511
2081.19	366.156
2082.9	364.244
2084.61	362.889
2086.32	361.867
2088.03	360.333
2089.74	359.444
2091.45	358.333
2093.16	359.533
2094.86	360.889
2096.57	362.689
2098.28	363.356
2099.98	365.2
2101.68	365.244
2103.39	365.422
2105.09	365
2106.8	365.467
2108.5	363.667
2110.2	361.911
2111.9	358.844
2113.61	357.133
2115.31	354.978
2117.01	354.422
2118.71	353.889
2120.41	353.4
2122.1	353.289
2123.8	354.333
2125.5	354.844
2127.2	355.267
2128.89	356.333
2130.59	355.511
2132.28	353.311
2133.98	351.556
2135.68	352.2
2137.37	352.178
2139.06	353.289
2140.76	355.156
2142.45	357.711
2144.14	358.489
2145.83	360.178
2147.52	362.622
2149.21	364.422
2150.9	364.689
2152.59	365.422
2154.28	366
2155.97	366.2
2157.66	366.556
2159.35	367.711
2161.03	368.667
2162.72	369.556
2164.41	369.8
2166.09	369.489
2167.78	367.644
2169.46	365.533
2171.14	362.733
2172.83	360.556
2174.51	357.733
2176.19	356.222
2177.88	354.6
2179.56	354.089
2181.24	354.022
2182.92	356
2184.6	357.022
2186.28	359.089
2187.96	359.533
2189.64	359.867
2191.31	360.067
2192.99	361.289
2194.67	361.756
2196.34	362.244
2198.02	362.044
2199.69	361.578
2201.37	359.667
2203.04	358.511
2204.72	358.444
2206.39	357.178
2208.06	355.2
2209.74	353.778
2211.41	352.444
2213.08	350.733
2214.75	349.844
2216.42	350.756
2218.09	352.6
2219.76	353.4
2221.43	355.156
2223.09	357.556
2224.76	359.044
2226.43	360.222
2228.1	361.4
2229.76	362.711
2231.43	362.8
2233.09	362.689
2234.76	362.578
2236.42	363
2238.09	362.733
2239.75	362.867
2241.41	363.644
2243.07	365.867
2244.74	368.4
2246.4	371.8
2248.06	375.067
2249.72	377.089
2251.38	378.267
2253.04	378.356
2254.69	379.844
2256.35	380.867
2258.01	380.4
2259.67	377.533
2261.32	373.511
2262.98	368.267
2264.64	364.778
2266.29	362.267
2267.95	362.378
2269.6	362.8
2271.25	361.444
2272.91	359.822
2274.56	360.133
2276.21	360.733
2277.86	362.178
2279.51	363.733
2281.16	364.489
2282.81	363.578
2284.46	360.6
2286.11	359.067
2287.76	358.556
2289.41	358.733
2291.05	359.8
2292.7	361.133
2294.35	361.444
2295.99	361.622
2297.64	360.822
2299.28	361
2300.93	361.378
2302.57	361.289
2304.22	360.644
2305.86	359.8
2307.5	357.867
2309.14	356.844
2310.78	355.422
2312.43	355.533
2314.07	355.622
2315.71	355.467
2317.34	354.733
2318.98	354.089
2320.62	353.022
2322.26	352.778
2323.9	351.978
2325.53	352.133
2327.17	352.511
2328.81	353.022
2330.44	354.111
2332.08	356.378
2333.71	358.689
2335.34	360.333
2336.98	361.067
2338.61	361.289
2340.24	361.4
2341.88	361.044
2343.51	361.6
2345.14	361.933
2346.77	361.822
2348.4	360.667
2350.03	359.6
2351.66	358.711
2353.28	358.844
2354.91	359.022
2356.54	359.689
2358.17	360.356
2359.79	360.244
2361.42	359.667
2363.04	359.889
2364.67	361.2
2366.29	363.067
2367.92	365.022
2369.54	367.511
2371.16	369.356
2372.78	369.356
2374.41	369.267
2376.03	370.867
2377.65	371.933
2379.27	373.156
2380.89	374.667
2382.51	375.444
2384.13	373.933
2385.74	372.733
2387.36	371.6
2388.98	371.2
2390.6	369.289
2392.21	367.889
2393.83	364.889
2395.44	361.022
2397.06	357.556
2398.67	356.533
2400.29	355.778
2401.9	355.6
2403.51	355.378
2405.12	354.822
2406.74	353.733
2408.35	353.578
2409.96	354.578
2411.57	356.133
2413.18	356.644
2414.79	357.4
2416.4	357.733
2418	358.489
2419.61	360.356
2421.22	363.489
2422.83	366.089
2424.43	369.111
2426.04	372.089
2427.64	374.689
2429.25	376.2
2430.85	378.844
2432.46	381.267
2434.06	383.089
2435.66	385.467
2437.26	389.111
2438.87	391.6
2440.47	392.644
2442.07	393.489
2443.67	394.489
2445.27	395.067
2446.87	395.978
2448.47	398.556
2450.06	401.178
2451.66	404.467
2453.26	407.289
2454.86	410.2
2456.45	413.156
2458.05	415.133
2459.64	415.222
2461.24	414.733
2462.83	412.711
2464.43	408.689
2466.02	403.644
2467.61	398.444
2469.2	394.533
2470.8	391.533
2472.39	389.644
2473.98	389.8
2475.57	390.089
2477.16	390.444
2478.75	390.911
2480.34	391.178
2481.92	393.111
2483.51	395.356
2485.1	398.156
2486.69	400.2
2488.27	402.2
2489.86	402.2
2491.44	401.622
2493.03	399.311
2494.61	397.356
2496.2	394.422
2497.78	391.044
2499.36	385.644
2500.95	382.444
2502.53	378.644
2504.11	376.311
2505.69	374.289
2507.27	375.089
2508.85	374.156
2510.43	374.844
2512.01	375.756
2513.59	377.778
2515.16	377.489
2516.74	377.267
2518.32	376.289
2519.89	374.8
2521.47	372.533
2523.05	372.289
2524.62	370.467
2526.19	367.778
2527.77	365.8
2529.34	364.756
2530.91	363.111
2532.49	363.578
2534.06	366.422
2535.63	367.933
2537.2	367.889
2538.77	369.489
2540.34	370.578
2541.91	369.533
2543.48	369.222
2545.05	369.644
2546.62	368.644
2548.18	365.622
2549.75	363.689
2551.32	361.978
2552.88	359.556
2554.45	357.911
2556.01	359.2
2557.58	360.6
2559.14	363.2
2560.7	365.467
2562.27	367.689
2563.83	370.067
2565.39	372.822
2566.95	374.489
2568.51	376.844
2570.07	376.978
2571.64	375.667
2573.2	372.022
2574.75	369.444
2576.31	367.311
2577.87	366.533
2579.43	366.022
2580.99	366.356
2582.54	365.422
2584.1	365.222
2585.65	365.667
2587.21	367.378
2588.76	368.844
2590.32	370.422
2591.87	371.022
2593.42	372.178
2594.98	373.244
2596.53	376.178
2598.08	379.533
2599.63	381.622
2601.18	383.2
2602.73	385.022
2604.28	386.2
2605.83	386.156
2607.38	385.978
2608.93	386.178
2610.47	385.111
2612.02	383.733
2613.57	384.311
2615.11	386.289
2616.66	386.956
2618.2	387.422
2619.75	388.444
2621.29	389.089
2622.84	389.978
2624.38	390.689
2625.92	392.733
2627.47	395.467
2629.01	398.044
2630.55	400.6
2632.09	405.311
2633.63	410.822
2635.17	415.756
2636.71	420.422
2638.25	427.667
2639.79	433.933
2641.32	439.756
2642.86	445.4
2644.4	452.756
2645.93	459.711
2647.47	465.911
2649.01	474.044
2650.54	485.8
2652.07	496.711
2653.61	508.089
2655.14	522.133
2656.68	535.978
2658.21	552.267
2659.74	573.333
2661.27	600.4
2662.8	634.067
2664.33	671.022
2665.86	709.822
2667.39	752.089
2668.92	796.4
2670.45	843.022
2671.98	891.667
2673.5	942.444
2675.03	996.911
2676.56	1049.27
2678.08	1101.93
2679.61	1159.8
2681.13	1219.22
2682.66	1271.31
2684.18	1326.87
2685.71	1379.6
2687.23	1426.18
2688.75	1458.31
2690.27	1485.16
2691.8	1493
2693.32	1485.78
2694.84	1462.56
2696.36	1431.98
2697.88	1385.71
2699.4	1326.64
2700.91	1254.33
2702.43	1178.6
2703.95	1096.09
2705.47	1017.8
2706.99	943
2708.5	872.933
2710.02	804.733
2711.53	743.089
2713.05	688.289
2714.56	644.489
2716.07	608.511
2717.59	579.178
2719.1	554.867
2720.61	532.378
2722.12	513.044
2723.64	499.911
2725.15	487.978
2726.66	478.644
2728.17	468.844
2729.68	458.422
2731.18	446.978
2732.69	437.2
2734.2	428.844
2735.71	422.644
2737.22	417.667
2738.72	413.289
2740.23	409.756
2741.73	406.733
2743.24	404.022
2744.74	401.889
2746.25	399.867
2747.75	397.556
2749.25	394.156
2750.76	390.689
2752.26	387.2
2753.76	384.8
2755.26	382
2756.76	380.467
2758.26	380.156
2759.76	380.667
2761.26	380.133
2762.76	380.378
2764.26	380.978
2765.76	382
2767.25	380.911
2768.75	380.022
2770.24	378.844
2771.74	375.311
2773.24	370.6
2774.73	367.489
2776.22	365.778
2777.72	363.489
2779.21	362.889
2780.7	364.2
2782.2	365.911
2783.69	367
2785.18	369.556
2786.67	372.4
2788.16	373.467
2789.65	374.689
2791.14	375.978
2792.63	376.822
2794.12	376.244
2795.61	376.622
2797.09	376.6
2798.58	375.578
2800.07	373.111
2801.55	372.867
2803.04	370.622
2804.52	367.556
2806.01	364.778
2807.49	363.067
2808.97	359.822
2810.46	358.8
2811.94	358.556
2813.42	358.089
2814.91	357.2
2816.39	357.4
2817.87	356.911
2819.35	356.778
2820.83	357.867
2822.3	358.689
2823.78	357.8
2825.26	357.244
2826.74	358.711
2828.22	359.311
2829.69	359.778
2831.17	362.356
2832.65	363.289
2834.12	362.422
2835.6	362.156
2837.07	363.778
2838.55	364.356
2840.02	365.2
2841.49	366.222
2842.96	367.689
2844.43	368.444
2845.91	369.489
2847.38	371.2
2848.85	372.867
2850.32	372.889
2851.79	372.378
2853.26	371.756
2854.72	371.822
2856.19	371.733
2857.66	372.289
2859.13	373.533
2860.59	374.756
2862.06	374.511
2863.53	373.978
2864.99	375.133
2866.46	375.578
2867.92	374.156
2869.38	371.444
2870.85	367.556
2872.31	361.511
2873.77	355.467
2875.23	351.778
2876.7	350.133
2878.16	348.533
2879.62	347.911
2881.08	349.244
2882.53	351.578
2883.99	353.911
2885.45	357.4
2886.91	359.822
2888.37	359.911
2889.82	358.6
2891.28	357.178
2892.74	355.311
2894.19	353.867
2895.65	353
2897.1	352.044
2898.56	351.111
2900.01	349.889
2901.46	350.533
2902.92	350.844
2904.37	351.111
2905.82	351.511
2907.27	352.822
2908.72	353.8
2910.17	355
2911.62	357.511
2913.07	361.2
2914.52	363.422
2915.97	364.133
2917.41	364.756
2918.86	363.956
2920.31	359.689
2921.76	355.222
2923.2	352.089
2924.65	347.844
2926.09	343.111
2927.54	340.644
2928.98	340.867
2930.42	340.756
2931.87	341.067
2933.31	342.156
2934.75	343.422
2936.19	342.533
2937.63	341.733
2939.07	342.2
2940.51	343.2
2941.95	343.333
2943.39	344.689
2944.83	346.378
2946.27	349.022
2947.71	351.2
2949.14	354.356
2950.58	357.533
2952.02	359.533
2953.45	359.178
2954.89	358.311
2956.32	357.911
2957.76	357.844
2959.19	357.933
2960.63	358.933
2962.06	360.756
2963.49	360.733
2964.92	360.978
2966.35	362.378
2967.78	364.467
2969.22	363.333
2970.65	362.578
2972.07	361.311
2973.5	358.756
2974.93	354.711
2976.36	353.711
2977.79	353.689
2979.22	353.533
2980.64	354.467
2982.07	357.356
2983.49	360.489
2984.92	361.756
2986.34	363.178
2987.77	365.644
2989.19	367.067
2990.62	366.311
2992.04	367.133
2993.46	366.044
2994.88	363.089
2996.3	358.533
2997.72	357.089
2999.15	355.022
3000.57	353.089
3001.99	351.844
3003.4	352.556
3004.82	352
3006.24	352.822
3007.66	354.889
3009.08	357.533
3010.49	358.333
3011.91	358.356
3013.32	358.267
3014.74	358.733
3016.15	358.133
3017.57	358.533
3018.98	359
3020.39	358.889
3021.81	357.822
3023.22	357.778
3024.63	359.311
3026.04	361.178
3027.45	361.689
3028.86	362.489
3030.28	360.933
3031.68	358.467
3033.09	357.511
3034.5	357.4
3035.91	356.867
3037.32	356.978
3038.72	355
3040.13	352.089
3041.54	349.533
3042.94	348.711
3044.35	348.644
3045.75	349.222
3047.16	349.6
3048.56	349.8
3049.96	348.644
3051.37	348.289
3052.77	349.044
3054.17	349.156
3055.57	348.556
3056.97	347
3058.37	344.067
3059.77	342.889
3061.17	342.467
3062.57	344.089
3063.97	347.156
3065.37	349.689
3066.77	350.911
3068.16	352.978
3069.56	354.356
3070.96	357.178
3072.35	359.444
3073.75	361.978
3075.14	362.956
3076.54	363.333
3077.93	362.933
3079.32	363.111
3080.72	361.267
3082.11	359.467
3083.5	356.6
3084.89	351.689
3086.28	347.778
3087.67	345.022
3089.06	342.533
3090.45	340
3091.84	339.511
3093.23	340.378
3094.62	341.2
3096.01	342.533
3097.39	346.356
3098.78	347.556
3100.17	346.222
3101.55	345.4
3102.94	344.822
3104.32	343.022
3105.71	341.933
3107.09	343.089
3108.47	342.156
3109.86	340.6
3111.24	340.4
3112.62	342.578
3114	342.422
3115.38	344.467
3116.76	345.8
3118.14	346.111
3119.52	344.511
3120.9	345.533
3122.28	345.489
3123.66	345.667
3125.04	344.356
3126.41	344.778
3127.79	343.867
3129.17	345.133
3130.54	347.089
3131.92	349.222
3133.29	349.867
3134.67	350.844
3136.04	350.156
3137.41	349.867
3138.79	350.267
3140.16	351.267
3141.53	351.622
3142.9	351.711
3144.27	352.4
3145.64	353.733
3147.01	354.511
3148.38	355.467
3149.75	357.133
3151.12	358.2
3152.49	358.4
3153.86	358.533
3155.22	358.489
3156.59	357.978
3157.96	356.667
3159.32	356.067
3160.69	355.822
3162.05	355.022
3163.42	355
3164.78	354.956
3166.15	354.2
3167.51	354.044
3168.87	355.4
3170.23	355.422
3171.6	355.6
3172.96	356.356
3174.32	356.533
3175.68	355.267
3177.04	355.911
3178.4	358
3179.76	359.333
3181.11	360.222
3182.47	362.4
3183.83	363.578
3185.19	363.444
3186.54	363.733
3187.9	364.622
3189.25	363.756
3190.61	361.267
3191.96	358.867
3193.32	355.822
3194.67	352.511
3196.02	351.267
3197.38	350.978
3198.73	352.044
3200.08	352.8
3201.43	352.956
3202.78	352.822
3204.13	352.778
3205.48	352.867
3206.83	353.222
3208.18	353.644
3209.53	353.467
3210.88	352.356
3212.22	350.578
3213.57	350.689
3214.92	351.489
3216.26	352.978
3217.61	354.622
3218.96	355.422
3220.3	355.356
3221.64	355.667
3222.99	355.867
3224.33	357
3225.68	357.822
3227.02	358.4
3228.36	358.933
3229.7	359.533
3231.04	362.6
3232.38	367.422
3233.72	373.467
3235.06	380.333
3236.4	387.333
3237.74	392.333
3239.08	396.089
3240.41	398.978
3241.75	400.844
3243.09	401.356
3244.43	399.844
3245.76	398
3247.1	394.844
3248.43	390.422
3249.76	386.222
3251.1	382.844
3252.43	380.067
3253.77	377.133
3255.1	374.178
3256.43	371.778
3257.76	368.956
3259.09	364.556
3260.42	361.2
3261.75	359.244
3263.08	357.067
3264.41	355.244
3265.74	354.378
3267.07	353.133
3268.4	350.422
3269.72	347.556
3271.05	346.8
3272.38	346.489
3273.7	346.133
3275.03	347.244
3276.36	347.956
3277.68	346.644
3279	344.8
3280.33	344.267
3281.65	343.489
3282.97	343.089
3284.3	343.4
3285.62	343.133
3286.94	340.956
3288.26	339.333
3289.58	339.244
3290.9	339.267
3292.22	339.756
3293.54	341.533
3294.86	342.133
3296.17	341.267
3297.49	341.422
3298.81	342.222
3300.13	341.711
3301.44	341.178
3302.76	341.889
3304.07	341.844
3305.39	341.111
3306.7	340.889
3308.02	341
3309.33	340.444
3310.64	339.644
3311.95	339.067
3313.27	339.356
3314.58	339.089
3315.89	338.289
3317.2	337.533
3318.51	337.511
3319.82	337.844
3321.13	338.622
3322.44	340.267
3323.74	342.689
3325.05	344.333
3326.36	345.311
3327.67	346.467
3328.97	347.022
3330.28	347.733
3331.59	348.644
3332.89	349.689
3334.2	350.956
3335.5	352.089
3336.8	352.711
3338.11	353.156
3339.41	353.178
3340.71	353.667
3342.01	353.222
3343.31	351.756
3344.61	350.089
3345.91	347.933
3347.22	346
3348.51	344.6
3349.81	344.778
3351.11	345.822
3352.41	347.533
3353.71	348.378
3355	349.867
3356.3	351.622
3357.6	353.356
3358.89	353.756
3360.19	353.489
3361.48	351.644
3362.78	348.644
3364.07	345.022
3365.36	342.889
3366.66	340.867
3367.95	338.489
3369.24	336.711
3370.53	335.622
3371.82	335.778
3373.11	337.822
3374.41	341.422
3375.7	345.222
3376.98	349.143
3378.27	353.04
3379.56	358.667
3380.85	362

## Sheet: Figure S15e
x-axis	y-axis
5344.29	70
5340.65	55
5337	61
5333.35	76
5329.71	63
5326.05	52
5322.4	53
5318.74	52
5315.09	71
5311.42	47
5307.76	68
5304.09	77
5300.42	77
5296.75	52
5293.08	53
5289.4	51
5285.72	56
5282.04	67
5278.36	57
5274.67	53
5270.98	75
5267.29	57
5263.6	64
5259.9	56
5256.2	54
5252.5	47
5248.8	62
5245.09	65
5241.38	61
5237.67	51
5233.95	54
5230.24	68
5226.52	60
5222.8	54
5219.07	62
5215.35	68
5211.62	70
5207.89	55
5204.15	60
5200.41	58
5196.68	58
5192.93	55
5189.19	65
5185.44	60
5181.69	54
5177.94	64
5174.19	61
5170.43	58
5166.67	61
5162.91	76
5159.14	56
5155.37	70
5151.6	58
5147.83	68
5144.06	52
5140.28	58
5136.5	52
5132.71	42
5128.93	51
5125.14	65
5121.35	60
5117.56	69
5113.76	64
5109.96	44
5106.16	61
5102.36	65
5098.55	71
5094.74	69
5090.93	54
5087.12	71
5083.3	52
5079.48	67
5075.66	59
5071.84	67
5068.01	62
5064.18	53
5060.35	64
5056.51	65
5052.67	49
5048.83	78
5044.99	58
5041.15	66
5037.3	62
5033.45	59
5029.59	73
5025.74	61
5021.88	57
5018.02	68
5014.15	77
5010.29	61
5006.42	66
5002.55	64
4998.67	61
4994.79	67
4990.91	61
4987.03	61
4983.15	68
4979.26	68
4975.37	62
4971.48	54
4967.58	89
4963.68	66
4959.78	51
4955.88	67
4951.97	67
4948.06	63
4944.15	63
4940.23	53
4936.32	63
4932.4	53
4928.48	68
4924.55	84
4920.62	67
4916.69	62
4912.76	51
4908.82	54
4904.88	70
4900.94	61
4897	56
4893.05	68
4889.1	65
4885.15	39
4881.19	75
4877.24	66
4873.28	56
4869.31	53
4865.35	62
4861.38	53
4857.41	50
4853.44	59
4849.46	51
4845.48	63
4841.5	65
4837.51	57
4833.52	60
4829.53	52
4825.54	57
4821.54	67
4817.55	55
4813.54	60
4809.54	66
4805.53	60
4801.52	62
4797.51	75
4793.5	48
4789.48	74
4785.46	74
4781.43	63
4777.41	55
4773.38	62
4769.35	72
4765.31	73
4761.27	55
4757.23	48
4753.19	65
4749.15	58
4745.1	70
4741.05	78
4736.99	71
4732.94	53
4728.88	77
4724.81	75
4720.75	62
4716.68	78
4712.61	68
4708.54	83
4704.46	76
4700.38	52
4696.3	57
4692.21	56
4688.13	82
4684.04	66
4679.94	64
4675.85	59
4671.75	63
4667.65	73
4663.54	67
4659.43	60
4655.32	60
4651.21	74
4647.09	69
4642.97	53
4638.85	63
4634.73	70
4630.6	69
4626.47	58
4622.34	60
4618.2	67
4614.06	77
4609.92	66
4605.78	65
4601.63	74
4597.48	63
4593.32	72
4589.17	82
4585.01	63
4580.85	65
4576.68	60
4572.52	69
4568.35	51
4564.17	72
4560	71
4555.82	72
4551.64	61
4547.45	66
4543.26	74
4539.07	68
4534.88	70
4530.68	61
4526.48	61
4522.28	58
4518.07	69
4513.87	63
4509.65	52
4505.44	67
4501.22	81
4497	63
4492.78	63
4488.56	71
4484.33	60
4480.09	66
4475.86	66
4471.62	69
4467.38	61
4463.14	61
4458.89	60
4454.64	73
4450.39	71
4446.14	60
4441.88	66
4437.62	65
4433.35	62
4429.09	54
4424.81	63
4420.54	65
4416.27	71
4411.99	77
4407.7	58
4403.42	70
4399.13	79
4394.84	65
4390.55	69
4386.25	59
4381.95	70
4377.65	58
4373.34	72
4369.03	72
4364.72	70
4360.41	56
4356.09	80
4351.77	65
4347.44	67
4343.12	64
4338.79	65
4334.45	67
4330.12	67
4325.78	71
4321.44	64
4317.09	76
4312.74	77
4308.39	60
4304.04	82
4299.68	63
4295.32	56
4290.96	69
4286.59	65
4282.22	81
4277.85	74
4273.48	76
4269.1	81
4264.71	75
4260.33	58
4255.94	71
4251.55	65
4247.16	70
4242.76	57
4238.36	74
4233.96	77
4229.55	69
4225.14	65
4220.73	66
4216.31	67
4211.9	63
4207.47	66
4203.05	65
4198.62	88
4194.19	83
4189.76	71
4185.32	75
4180.88	63
4176.44	68
4171.99	67
4167.54	57
4163.09	76
4158.63	68
4154.17	83
4149.71	74
4145.24	71
4140.78	60
4136.31	75
4131.83	73
4127.35	73
4122.87	75
4118.39	66
4113.9	61
4109.41	69
4104.92	77
4100.42	68
4095.92	78
4091.42	86
4086.91	64
4082.4	70
4077.89	64
4073.37	67
4068.86	70
4064.33	77
4059.81	76
4055.28	66
4050.75	77
4046.21	75
4041.68	53
4037.14	56
4032.59	63
4028.04	63
4023.49	75
4018.94	84
4014.38	66
4009.82	61
4005.26	70
4000.69	87
3996.12	77
3991.55	70
3986.97	76
3982.39	74
3977.81	71
3973.22	77
3968.63	66
3964.04	70
3959.45	74
3954.85	67
3950.24	76
3945.64	76
3941.03	65
3936.42	62
3931.8	77
3927.18	87
3922.56	74
3917.94	79
3913.31	74
3908.68	71
3904.04	67
3899.4	92
3894.76	85
3890.12	83
3885.47	85
3880.82	83
3876.16	83
3871.51	81
3866.84	87
3862.18	68
3857.51	80
3852.84	91
3848.17	78
3843.49	71
3838.81	83
3834.12	62
3829.43	87
3824.74	90
3820.05	94
3815.35	92
3810.65	83
3805.95	90
3801.24	129
3796.53	166
3791.81	175
3787.1	209
3782.38	200
3777.65	195
3772.92	129
3768.19	105
3763.46	108
3758.72	89
3753.98	103
3749.23	92
3744.49	90
3739.74	83
3734.98	105
3730.22	85
3725.46	70
3720.7	87
3715.93	86
3711.16	78
3706.38	72
3701.6	81
3696.82	79
3692.04	94
3687.25	93
3682.45	84
3677.66	99
3672.86	86
3668.06	86
3663.25	74
3658.44	88
3653.63	82
3648.82	86
3644	93
3639.17	89
3634.35	81
3629.52	110
3624.68	71
3619.85	94
3615.01	98
3610.16	83
3605.32	90
3600.47	73
3595.61	94
3590.76	99
3585.9	96
3581.03	89
3576.16	77
3571.29	90
3566.42	93
3561.54	96
3556.66	93
3551.77	87
3546.88	102
3541.99	85
3537.1	82
3532.2	96
3527.3	93
3522.39	91
3517.48	83
3512.57	87
3507.65	94
3502.73	96
3497.81	92
3492.88	101
3487.95	100
3483.01	86
3478.07	107
3473.13	93
3468.19	96
3463.24	85
3458.29	82
3453.33	79
3448.37	99
3443.41	110
3438.45	89
3433.47	109
3428.5	110
3423.53	107
3418.55	94
3413.56	114
3408.57	94
3403.58	95
3398.59	98
3393.59	90
3388.59	115
3383.58	122
3378.57	96
3373.56	114
3368.54	109
3363.52	104
3358.5	110
3353.47	114
3348.44	94
3343.41	105
3338.37	81
3333.33	110
3328.28	107
3323.23	107
3318.18	103
3313.12	114
3308.06	112
3303	116
3297.93	125
3292.86	104
3287.79	92
3282.71	113
3277.63	118
3272.54	125
3267.45	107
3262.36	101
3257.26	116
3252.16	116
3247.06	122
3241.95	106
3236.84	110
3231.73	132
3226.61	124
3221.49	113
3216.36	120
3211.23	104
3206.1	115
3200.96	104
3195.82	125
3190.67	108
3185.53	111
3180.37	116
3175.22	126
3170.06	125
3164.9	123
3159.73	135
3154.56	110
3149.38	117
3144.2	117
3139.02	146
3133.84	114
3128.65	120
3123.45	151
3118.26	121
3113.06	126
3107.85	119
3102.64	118
3097.43	139
3092.22	125
3087	125
3081.77	131
3076.55	133
3071.32	154
3066.08	116
3060.84	149
3055.6	140
3050.35	145
3045.1	127
3039.85	125
3034.59	134
3029.33	133
3024.07	140
3018.8	157
3013.52	139
3008.25	130
3002.97	128
2997.68	132
2992.39	132
2987.1	152
2981.81	157
2976.51	132
2971.2	146
2965.89	152
2960.58	161
2955.27	175
2949.95	145
2944.63	162
2939.3	154
2933.97	155
2928.63	156
2923.3	159
2917.95	160
2912.61	179
2907.26	173
2901.9	162
2896.54	187
2891.18	152
2885.82	173
2880.45	175
2875.07	165
2869.69	189
2864.31	158
2858.93	169
2853.54	158
2848.14	177
2842.75	170
2837.34	178
2831.94	169
2826.53	186
2821.12	208
2815.7	180
2810.28	188
2804.85	165
2799.43	155
2793.99	158
2788.55	185
2783.11	181
2777.67	172
2772.22	209
2766.77	177
2761.31	186
2755.85	193
2750.38	182
2744.91	188
2739.44	187
2733.97	194
2728.48	180
2723	212
2717.51	203
2712.02	239
2706.52	211
2701.02	241
2695.51	200
2690	278
2684.49	248
2678.97	242
2673.45	261
2667.93	251
2662.4	275
2656.86	228
2651.32	253
2645.78	202
2640.24	231
2634.69	230
2629.13	221
2623.58	231
2618.01	209
2612.45	211
2606.88	230
2601.3	208
2595.72	207
2590.14	242
2584.55	225
2578.96	227
2573.37	234
2567.77	220
2562.16	228
2556.56	236
2550.95	194
2545.33	223
2539.71	227
2534.09	244
2528.46	230
2522.83	218
2517.19	222
2511.55	217
2505.9	278
2500.25	236
2494.6	216
2488.94	241
2483.28	239
2477.62	248
2471.95	221
2466.27	258
2460.59	239
2454.91	231
2449.22	234
2443.53	233
2437.84	272
2432.14	279
2426.43	243
2420.73	249
2415.01	252
2409.3	249
2403.58	232
2397.85	238
2392.12	221
2386.39	248
2380.65	244
2374.91	240
2369.16	206
2363.41	243
2357.66	244
2351.9	243
2346.14	248
2340.37	233
2334.6	242
2328.82	202
2323.04	222
2317.26	243
2311.47	245
2305.67	228
2299.88	247
2294.07	252
2288.27	243
2282.46	237
2276.64	255
2270.82	249
2265	263
2259.17	274
2253.34	254
2247.5	259
2241.66	243
2235.82	241
2229.97	261
2224.11	245
2218.25	289
2212.39	222
2206.52	269
2200.65	265
2194.78	252
2188.9	248
2183.01	287
2177.12	278
2171.23	283
2165.33	280
2159.43	311
2153.52	292
2147.61	282
2141.69	291
2135.77	293
2129.85	271
2123.92	270
2117.99	318
2112.05	274
2106.11	308
2100.16	304
2094.21	293
2088.25	287
2082.29	278
2076.33	296
2070.36	301
2064.39	282
2058.41	303
2052.43	295
2046.44	299
2040.45	311
2034.45	268
2028.45	305
2022.45	286
2016.44	292
2010.42	266
2004.4	300
1998.38	296
1992.35	299
1986.32	308
1980.29	325
1974.24	303
1968.2	322
1962.15	317
1956.09	328
1950.03	330
1943.97	315
1937.9	360
1931.83	324
1925.75	333
1919.67	349
1913.58	329
1907.49	351
1901.39	304
1895.29	320
1889.19	309
1883.08	345
1876.96	336
1870.85	354
1864.72	345
1858.59	338
1852.46	336
1846.32	339
1840.18	349
1834.03	345
1827.88	351
1821.72	350
1815.57	368
1809.4	391
1803.23	383
1797.05	362
1790.88	359
1784.69	386
1778.5	351
1772.31	406
1766.11	426
1759.91	365
1753.7	384
1747.49	389
1741.27	397
1735.05	408
1728.82	377
1722.59	380
1716.36	374
1710.12	341
1703.87	376
1697.62	390
1691.36	412
1685.11	393
1678.84	412
1672.57	371
1666.3	401
1660.02	463
1653.73	398
1647.45	462
1641.15	476
1634.86	517
1628.55	520
1622.25	537
1615.93	626
1609.62	607
1603.3	641
1596.97	673
1590.64	666
1584.3	741
1577.96	726
1571.62	725
1565.26	697
1558.91	654
1552.55	639
1546.18	639
1539.81	611
1533.44	545
1527.06	590
1520.67	528
1514.28	565
1507.89	559
1501.49	562
1495.09	535
1488.68	568
1482.26	525
1475.84	569
1469.42	528
1462.99	561
1456.56	561
1450.12	542
1443.67	578
1437.23	560
1430.77	571
1424.32	559
1417.85	577
1411.38	584
1404.91	607
1398.43	605
1391.95	634
1385.46	666
1378.97	670
1372.47	713
1365.97	763
1359.46	757
1352.95	811
1346.43	846
1339.9	881
1333.38	865
1326.84	819
1320.31	747
1313.76	730
1307.21	729
1300.66	685
1294.1	628
1287.54	637
1280.97	612
1274.4	626
1267.82	646
1261.24	639
1254.65	579
1248.05	642
1241.45	627
1234.85	619
1228.24	634
1221.63	624
1215.01	604
1208.38	635
1201.76	598
1195.12	643
1188.48	631
1181.84	597
1175.19	571
1168.53	604
1161.87	598
1155.21	635
1148.54	612
1141.86	652
1135.18	618
1128.49	629
1121.8	627
1115.11	670
1108.41	670
1101.7	611
1094.99	636
1088.27	625
1081.55	700
1074.82	665
1068.09	682
1061.35	651
1054.61	674
1047.86	670
1041.11	682
1034.35	659
1027.59	674
1020.82	689
1014.04	676
1007.26	675
1000.48	711
993.686	706
986.891	665
980.09	695
973.284	692
966.473	634
959.656	704
952.834	716
946.007	689
939.175	707
932.337	734
925.494	776
918.645	736
911.791	742
904.932	771
898.068	746
891.198	787
884.323	783
877.442	781
870.556	769
863.665	804
856.768	842
849.866	852
842.959	836
836.046	819
829.127	842
822.204	809
815.275	816
808.34	825
801.401	833
794.455	826
787.505	829
780.548	795
773.587	872
766.62	904
759.647	862
752.669	891
745.686	942
738.697	880
731.703	885
724.703	953
717.698	1002
710.687	1123
703.671	1206
696.649	1343
689.621	1259
682.589	1179
675.55	1139
668.507	1072
661.457	1104
654.402	1089
647.342	1058
640.276	1040
633.204	1053
626.127	1039
619.045	1013
611.956	1022
604.863	1016
597.763	1108
590.658	1178
583.548	1467
576.432	1509
569.31	1322
562.183	1141
555.05	1114
547.911	1230
540.767	1273
533.617	1402
526.462	1576
519.3	1693
512.134	1497
504.961	1399
497.783	1297
490.6	1311
483.41	1339
476.215	1352
469.014	1265
461.808	1214
454.596	1179
447.378	1265
440.155	1279
432.925	1323
425.69	1886
418.45	4147
411.203	3583
403.951	1962
396.693	1461
389.43	1452
382.16	1501
374.885	1734
367.604	1914
360.318	3865
353.025	10000
345.727	9200
338.423	5533
331.113	3836
323.798	3690
316.477	3165
309.149	2516
301.816	2099
294.478	2178
287.133	1879
279.782	1663
272.426	1561
265.064	1620
257.696	1559
250.322	1517
242.942	1504
235.557	1672
228.165	1793
220.768	1668
213.365	1537
205.955	1614
198.54	1626
191.12	1822
183.693	1752
176.26	1911
168.821	2096
161.377	1723
153.926	1649
146.469	1366
139.007	1114
131.539	745
124.064	527
116.584	363
109.098	322
101.605	364
94.107	318
86.603	372
79.093	456
71.576	464
64.054	530
56.526	640
48.991	717
41.451	724
33.905	654
26.352	925
18.794	2704
11.229	64265
3.659	61251
-3.918	56163
-11.501	61552
-19.089	63839
-26.684	17164
-34.285	6146
-41.892	3391
-49.505	2047
-57.125	1680
-64.75	1301
-72.382	1365
-80.019	1427
-87.663	970
-95.313	897
-102.969	723
-110.631	546
-118.3	725
-125.974	587
-133.655	595
